# Supplementary material for: Preexisting maternal immunity to AAV but not Cas9 impairs in utero gene editing in mice
Source: J Clin Invest. 2024 May 9;134(12):e179848. doi: 10.1172/JCI179848 (PMC11178531; doi:10.1172/JCI179848)
Supplement: Supporting data values [file jci-134-179848-s037.xlsx]

## Sheet: Fig 1B
	Unsensitized dam					AAV9 directly-sensitized dam						AAV8 directly-sensitized dam
anti-AAV9 IgG (ug/mL)	1.02496	0.219935	0.74681	0.192323	0.0185174	141.636	104.153	154.93	112.026	85.7298	149.688	0.783224	0.0766646	0.185089	1.19661	0.559395	1.01978

## Sheet: Fig 1C
	IgG						IgM
Dam 1	2.10063	2.21881	2.4545	2.30075	2.04204	1.78554	0.008	0	0	0	0	0
Dam 2	1.89586	2.01433	1.58818	1.62586	1.39798		0	0	0	0	0
Dam 3	1.75098	1.93875	1.68964	1.89203			0	0	0	0

## Sheet: Fig 1D
Binding antibody
Maternal titer	Fetal titer
800	3200
400	800
200	400
Neutralizing antibody
Maternal titer	Fetal titer
160	2560
160	1280
160	2560

## Sheet: Fig 1E
Unsensitized offspring												AAV9 directly-sensitized offspring																	AAV9 indirectly-senstized offspring											AAV8 directly-senstized offspring
1.3936	1.37744	1.06563	0.779304	0.678508	0.168689	0.0301787	0.151471	0	0.0321658	0	0.213021	92.0959	90.2295	95.3055	105.429	98.8252	87.7129	76.6952	45.4232	48.2617	38.0516	38.9542	33.4945	4.42222	12.8499	14.2279	12.3997	13.885	69.04	87.54	66.2	77.11	53.08	50.76	69.68	61.9	43.62	33.14	32.95	1.50237	2.00858	1.69339	0.933885	1.05343	0.607638	0.774866	0.735595	0.768107	0.71321
[truncated: 4 more columns]

## Sheet: Fig 1F
Peptide library	Unsensitized dam				AAV9 directly-sensitized dam				AAV9 indirectly-sensitized dam				AAV8 directly-sensitized dam
A	0	17	13	-13	0	0	0	-2	18	10	15	-3	5	-13	10	100
B	-18	12	8	10	163	180	407	230	18	-5	-16	17	33	-15	25	-12
C	-13	2	-2	0	5	35	62	38	8	3	13	2	5	-53	-11	90

## Sheet: Fig 1H
	Unsensitized offspring															AAV9 directly-sensitized offspring				AAV9 indirectly-sensitized offspring														AAV8 directly-sensitized offspring								AAV9 indirectly-sensitized (serum diluted 1:10) offspring						AAV9 indirectly-sensitized (serum diluted 1:100) offspring
Liver editing	1.4	0.4	0.5	1.6	0.6	7.7	3.5	1.8	1	7.9	0.4	4.8	4.9	1.4	1.2	0	0	0	0	0	0	0	0	0	0	0	0	0	0	0	0	0	0	0.32	3.4	4.7	1.7	2.2	1	1.2	3	0.14	0.18	0.4	0.96	0.8	0.34	6.6	4.8
[truncated: 6 more columns]

## Sheet: Fig 1I
	AAV9 directly-sensitized		AAV9 indirectly-sensitized (undilited serum)		AAV9 indirectly-sensitized (serum diluted 1:10)		AAV9 indirectly-sensitized (serum diluted 1:100)
Maternal titer	Mean editing	SD	Mean editing	SD	Mean editing	SD	Mean editing	SD
1000	0	0
1000	0	0
50			0	0
100			0	0
100			0	0
12.5					0.47	0.137089
12.5							4.52	1.28351
12.5							3.83333	1.15662

## Sheet: Fig 2A
	Unsensitized dam (n=5)					SpCas9-sensitized dam (n=5)					SaCas9-sensitized dam (n=4)
Anti-SpCas9 IgG concentration (ng/mL)	4.2496	3.29874	13.1551	7.56	7.40954	34212.7	11579.2	6867.31	10647.6	11095.7	5.72415	4.37319	2.95935	19.2527

## Sheet: Fig 2B
	SpCas9-sensitized dam	SpCas9-sensitized offspring			Fetal:maternal ratio
Dam 1	4222.25	3418.53	3582.27	3939.06	0.809646	0.848426	0.932928
Dam 2	5638.19	5148.82	4444.72	4034.03	0.913205	0.788325	0.715484
Dam 3	3371.4	3012.44	2998.69	2265.95	0.893527	0.889448	0.672108

## Sheet: Fig 2E
		Unsenstized dam				SaCas9-sensitized dam				SpCas9-sensitized dam
24 hours	SpCas9	0	0.02	0.04	0.01	0	0.03	0.04	0	0.11	0.35	0.16	0.19
	SaCas9	0	0.03	0.04	0.02	0.1	0.1	0.08	0.15	0.03	0.02	0.04	0.01
48 hours	SpCas9	0	0.02	0.05	0.01	0.04	0.05	0.04	0.01	0.14	0.46	0.22	0.26
	SaCas9	0.01	0.03	0.05	0.02	0.13	0.19	0.1	0.22	0.04	0.04	0.04	0.02
72 hours	SpCas9	0	0.01	0.03	0.01	0.05	0.05	0.05	0.02	0.11	0.46	0.18	0.16
	SaCas9	0	0.01	0.05	0.01	0.12	0.18	0.15	0.13	0.03	0.04	0.03	0.05

[truncated: 48 more sheets: Fig 2F, Fig 3C, Fig 3D, Fig 3E - Liver all T cells, Fig 3E - Liver maternal T cells, Fig 3E - Liver CD4+ T cells, Fig 3E - Liver activated CD4+ T, Fig 3E - Liver CD8+ T cells, Fig 3E - Liver activated CD8+ T, Fig 3G - AST, Fig 3G - ALT, Fig 4C, Fig 4D, Fig 4E - Tbili, Fig 4E - Alk Phos, Fig 4E - AST, Fig 4E - ALT, Fig 4G, Fig 5B, Fig 5C - AAV8 …]
